# Supplementary material for: Indirect Treatment Comparison of First-Line CDK4/6-Inhibitors in Post-Menopausal Patients with HR+/HER2− Metastatic Breast Cancer
Source: Cancers (Basel). 2023 Sep 14;15(18):4558. doi: 10.3390/cancers15184558 (PMC10527344; doi:10.3390/cancers15184558)
Supplement: Supplementary file 1 [file cancers-15-04558-s001.zip]

Archive with 1 entries (1 files):
- cancers-2539033-supplementary.pdf
